# Supplementary material for: Formation and Physical Stability of Zanthoxylum bungeanum Essential Oil Based Nanoemulsions Co-Stabilized with Tea Saponin and Synthetic Surfactant
Source: Molecules. 2021 Dec 9;26(24):7464. doi: 10.3390/molecules26247464 (PMC8707892; doi:10.3390/molecules26247464)
Supplement: Supplementary file 1 [file molecules-26-07464-s001.zip]

Archive with 1 entries (1 files):
- Copy of molecules-1474022-ssupplementary.xlsx
