# Supplementary material for: Formation and Physical Stability of Zanthoxylum bungeanum Essential Oil Based Nanoemulsions Co-Stabilized with Tea Saponin and Synthetic Surfactant
Source: Molecules. 2021 Dec 9;26(24):7464. doi: 10.3390/molecules26247464 (PMC8707892; doi:10.3390/molecules26247464)
Supplement: Supplementary file 1 [file molecules-26-07464-s001.zip › Copy of molecules-1474022-ssupplementary.xlsx]

## Sheet: Table S1
	T-20		T-40		T-60		T-80		T-85
	droplet size	PDI	droplet size	PDI	droplet size	PDI	droplet size	PDI	droplet size	PDI
1	243.63	0.246	94.47	0.222	124.24	0.329	88	0.356	1654.71	0.276
2	254.77	0.227	96.56	0.202	131.09	0.295	89.34	0.288	1600.51	0.348
3	235.94	0.251	94.33	0.21	128.32	0.317	87.02	0.324	1695.64	0.367
4	255.87	0.207	94.68	0.234	128.64	0.273	87.48	0.308
5			94.47	0.207	127.15	0.287	91.1	0.268
average	247.552	0.23275	94.902	0.215	127.888	0.3002	88.588	0.3088	1650.29	0.330333
error bar	9.51331	0.0200395	0.935238	0.0129228	2.49286	0.0226539	1.65134	0.033752	47.719	0.0480035

## Sheet: Table S2
Tween 40：ZBEO
	09:01:00		08:02:00		07:03:00		06:04:00		05:05:00		04:06:00		03:07:00
	droplet size	PDI	droplet size	PDI	droplet size	PDI	droplet size	PDI	droplet size	PDI	droplet size	PDI	droplet size	PDI
1	1455.58	0.347	112.86	0.101	241.42	0.302	165.73	0.302			133.65	0.234	204.61	0.215
2	1604.66	0.385	117.72	0.117	240.76	0.27	169.1	0.27			132.53	0.256	198.14	0.278
3	1685.76	0.393	130.13	0.092	247.12	0.272	174.62	0.272			133.37	0.234	202.3	0.22
average	1582	0.375	120.237	0.103333	243.1	0.281333	169.817	0.281333	94.9	0.22	133.183	0.241333	201.683	0.237667
error bar	116.751	0.0245764	8.90581	0.0126623	3.49703	0.0179258	4.48812	0.0179258	0.94	0.01	0.582866	0.0127017	3.27879	0.035019

## Sheet: Table S3
droplet size	F1		F2		F3		F4		F5		F6		F7		F8		F9
	droplet size	PDI	droplet size	PDI	droplet size	PDI	droplet size	PDI	droplet size	PDI	droplet size	PDI	droplet size	PDI	droplet size	PDI	droplet size	PDI
1	115.14	0.277	109.3	0.301	96.56	0.306	93.1	0.291	89.19	0.289			88.96	0.229	120.33	0.248	189.84	0.236
2	111.19	0.301	108.74	0.31	97.37	0.297	90.89	0.295	89.83	0.29			90.3	0.258	119.73	0.233	184.11	0.232
3	112.63	0.274	106.58	0.329	98.44	0.276	92.47	0.282	90.63	0.231			89.64	0.245	120.46	0.242	186	0.229
average	112.987	0.284	108.207	0.313333	97.4567	0.293	92.1533	0.289333	89.8833	0.27	94.9	0.22	89.6333	0.244	120.173	0.241	186.65	0.232333
error bar	1.99901	0.0147986	1.43629	0.0142945	0.942992	0.0153948	1.13852	0.00665833	0.72148	0.0337787	0.94	0.01	0.670025	0.0145258	0.389401	0.00754983	2.91978	0.00351188
interfacial tension	F1	F2	F3	F4	F5	F6	F7	F8	F9
	32.8	32.8	32.1	31.8	31.3	31.2	31.5	31.4	32.3
	32.4	32.7	32	31.8	30.8	31	31.1	31.3	32.1
	32.6	32.6	32.3	32	30.8	30.9	31.1	31.3	32.1
average	32.6	32.7	32.1333	31.8667	30.9667	31.0333	31.2333	31.3333	32.1667
error bar	0.2	0.1	0.152753	0.11547	0.288675	0.152753	0.23094	0.057735	0.11547
zeta potential	F1	F2	F3	F4	F5	F6	F7	F8	F9
	-17.27	-22.95	-12.14	-12.44	-3.26	1.44	-11.15	-31.2	-33.76
	-22.48	-15.99	-17.37	-13.43	-1.85	1.36	-11.06	-37.37	-36.79
	-20.32	-17.06	-17.78	-17.78	-5.48	1.44	-12.54	-35.46	-35.46
average	-20.0233	-18.6667	-15.7633	-14.55	-3.53	1.41333	-11.5833	-34.6767	-35.3367
error bar	2.61764	3.74786	3.14459	2.84072	1.83	0.046188	0.829719	3.15871	1.51876

## Sheet: Table S5
		diameter
	Time (h)	F1	F2	F3	F4	F5	F6	F7
	0	112.99	108.21	97.46	92.15	89.88	94.9	89.12
	24	97.61	89.15	83.9	89.67	24.2	23.26	16.59
	72	102.14	92.6	89.53	78.54	9.47	10.04	9.06
	120	104.26	93.94	90.42	68.24	6.89	7.19	6.34
	168	105.86	93.56	90.23	67.81	5.57	6.32	5.15
